# Supplementary material for: Bone morphogenetic protein 1.3 inhibition decreases scar formation and supports cardiomyocyte survival after myocardial infarction
Source: Nat Commun. 2022 Jan 10;13:81. doi: 10.1038/s41467-021-27622-9 (PMC8748453; doi:10.1038/s41467-021-27622-9)
Supplement: Supplementary file 4 — Source Data [file 41467_2021_27622_MOESM4_ESM.xlsx]

## Sheet: Figure 1
	Fig.1A			Fig.1B			Fig.1C			Fig.1d			Fig.1e					Fig.1f				Fig.1g				Fig.1i					Fig.1k
	BMP1.3 (ng/ml)			BMP1.3 normalized gene expression			BMP1.3 (ng/ml)			Bmp1.3 normalized gene expression			Bmp1.3 normalized gene expression					Ejection fraction (%)				Collagen (%)				Collagen (%)					Ejection fraction (%)
	Healty	MI		comtrol	Ischemic		Sham	MI		Sham	MI		Cardiomyocytes	Endothelial cells	Inflammatory cells	Fibroblasts		Sham	Control	Bmp1.3 Ab 150		Sham	Control	Bmp1.3 Ab 150		Sham	Control	Bmp1.3 Ab 150	Bmp1.3 Ab 500		d7			d14			d21			d28
	12.56	25.56		0.829651	0.0866412		1.369	5.318		0.998332	1.56563		0.111022	0.077541	0.011811	0.779984		75.65	32.46	65.44		2.34	32.12	5.32		1.2	5.3	1.85	3.52		Control	Bmp1.3 Ab 150	Bmp1.3 Ab 500	Control	Bmp1.3 Ab 150	Bmp1.3 Ab 500	Control	Bmp1.3 Ab 150	Bmp1.3 Ab 500	Control	Bmp1.3 Ab 150	Bmp1.3 Ab 500
	9.52	7.89		0	1.14317		2.575	6.612		0.767447	1.55049		0.166068	0.207467	0.00038	0.977497		91.12	66.49	88.37		3.32	23.45	6.4		1.09	8.21	2.3	1.82		33.93	43.54	49.28	24.99	41.44	80.26	6.68	58.16	61.02	8.99	59.73	62.6
	6.28	29.87		0	0.432151		2.296	6.06		1.15905	2.24854		0.118838	0.102463	0.009518	0.98009		88.46	50.11	86.16		2.89	20.12	5.3		1.01	6.31	1.52	2.56		49.72	43.69	66.62	34.46	65.01	59.43	34.83	35.58	54.63	40	46.01	47.986
	13.78	22.34		0	0		1.631			1.1261	3.4007		0.273813	0.26848	0.040083	1.33824		82.16	72.16	91.54		1.25	18.23	3.4		0.54	5.16	1.9	1.67		28	45.31	36.22	13.69	54.14	84.57	34.75	57.05	55.38	30.38	63.58	65.22
	2.19	7.59		0	0.0149078		0.987											89.74	41.88	45.12		1.45	28.76	6.7							13.42	51.71	44.2	32.23	79.21	33.72	8.34	59.31	57.89	35.63	64.44	37.04
	11.78	13.48			0.330922		2.04											80.31	37.15	85.33		1.78	24.42	5.68							19.36	54.32	60.41	35.62	51.17	64.21	30.34	62.21	58.05	33.04	58.37	60.86
	9.51	32.47			0.970211		1.925											87.92	64.87	32.16		2.34	26.23	5.34							9.86	26.26	24.88	27.79	46.72	42.74	43.64	51.36	44.84	35.42	43.5	50.5
	10.12	8.46																88.45	55.98	89.41		2.2	16.43	2.37								31.79	56.81		56.14	30.34		44.55	49.27		50.83	61.8
																		89.82	44.26	88.46		1.9	30.12	6.32								43.83	54.67		36.39	68.17		48.02	65.67		55.21

## Sheet: Figure 2
	Fig.2B			Fig.2C							Fig.2E											Fig.2G											Fig.2I
	EGFP/DAPI area			EGFP/RFP fold change							Normalized gene expression											Normalized gene expression											mol/mol collagen
	Control	BMP1.3 Ab 150		Coll			αSMA				Col1a		Lox		Ctgf		Fn		Tgf1b			Col1a		Lox		Ctgf		Fn		Tgf1b			DHNL		DHLNL		HLNL		PYR		D-PYR		ALD		NON RED
	3.31718	1.03947		Control	rBMP1.3 0.1 µg/ml	BMP1.3 Ab 5 µg/ml	Control	rBMP1.3 0.1 µg/ml	BMP1.3 Ab 5 µg/ml		Ctrl	BMP1.3 Ab 5 µg/ml	Ctrl	BMP1.3 Ab 5 µg/ml	Ctrl	BMP1.3 Ab 5 µg/ml	Ctrl	BMP1.3 Ab 5 µg/ml	Ctrl	BMP1.3 Ab 5 µg/ml		Ctrl	BMP1.3 Ab 150	Ctrl	BMP1.3 Ab 150	Ctrl	BMP1.3 Ab 150	Ctrl	BMP1.3 Ab 150	Ctrl	BMP1.3 Ab 150		Ctrl	BMP1.3 Ab 150	Ctrl	BMP1.3 Ab 150	Ctrl	BMP1.3 Ab 150	Ctrl	BMP1.3 Ab 150	Ctrl	BMP1.3 Ab 150	Ctrl	BMP1.3 Ab 150	Ctrl	BMP1.3 Ab 150
	2.73673	0.999472		1.05093	1.24	0.7069	0.9594	2.2	0.9236		0.96	0.076658	1.07	0.07	0.83	0.58	0.586917	0.00102212	1.02425	0.002204		0.581	0.565	0.650671	0.279322	0.920188	0.400535	0.694	0.445	0.871	0.363		0.3	0.15	1.44	0.06	0.12	0.07	0.047	0.029	0.032	0.018	1.56	0.85	0.064	0.022
	2.55227	2.31334		0.909185	1.114	0.8411	0.8033	2.01	0.6597		0.9	0.076372	0.92	0.08	1.06	0.6	0.763482	0.00336722	1	0.002159		1.431	0.355	1.40444	0.594603	0.680154	0.521233	1.128	0.345	0.853	0.47		0.21	0.1	0.9	0.05	0.1	0.09	0.032	0.016	0.018	0.011	1.51	0.96	0.088	0.032
	1.84968	1.81036		1.03988	1.209	0.7923	1.237	1.94	0.7656		1.14	0.074	1.01	0.08	1.13	0.49	1.6496	0.0218803	0.975745	0.00201		1.203	0.293	1.09429	0.293209	1.39966	0.63728	1.278	0.123	1.347	0.702		0.15	0.09	0.86	0.03	0.06	0.08	0.092	0.042	0.04	0.022	1.32	0.77	0.091	0.043
	0.951658	1.89439														0.53		0.00397667															0.19	0.11	1.54	0.05	0.11	0.09	0.078	0.041	0.019	0.012	0.88	0.58	0.012	0.021
	2.45782	0.756389																															0.31	0.16	1.31	0.02	0.04	0.06	0.065	0.033	0.028	0.015	0.79	0.86	0.036	0.036
	1.31855	1.4706																															0.28	0.15	0.89	0.09	0.16	0.09	0.059	0.029	0.14	0.02	0.93	0.88	0.039	0.021
	3.21874	2.45348																															0.2	0.11	1.46	0.08	0.15	0.04	0.07	0.034	0.061	0.09	1.53	0.68	0.048	0.046
	2.04919	1.36001																															0.31	0.17	1.4	0.07	0.13	0.06	0.033	0.025	0.029	0.03	1.49	0.59	0.063	0.036
	1.99583	2.05172																															0.26	0.13	0.94	0.08	0.15	0.08	0.052	0.037	0.031	0.017	0.82	0.84	0.026	0.021
	1.71215	1.10565																															0.19	0.12	0.92	0.03	0.05	0.06	0.08	0.044	0.026	0.018	1.57	0.68	0.071	0.039
	1.34784	1.85438
	1.67733	1.90292
	1.39635	0.506793
	1.62861	0.745116
	1.61767	0.612707
	1.24554	1.0015
	1.50222	0.719061
	2.33622	0.692049
	2.4706	2.70119
	2.46307	2.60833
	1.93479	1.50605
	1.36048	1.63067
	1.27233	2.83786
	2.59884	1.3486
	1.64961	0.947433
	2.31823
	1.38233

## Sheet: Figure 3
	Fig.3A				Fig.3C					Fig.3F
	% TUNEL+ cells				% TUNEL+ cells fold change					% TUNEL+ cells fold change
	Sham	Control	BMP1.3 Ab 150		FBs		CMs			FBs		CMs
	0.18315	29.8298	9.88786		Control	BMP1.3 Ab 5 µg/ml	Control	BMP1.3 Ab 5 µg/ml		Control	rBMP1.3 0.1 µg/ml	Control	rBMP1.3 0.1 µg/ml
	0.0763942	31.5051	17.3957		2.874	0.987939	2.91509	0.758761		4.17741	2.53177	6.55467	2.67042
	0	30.1	1.66264		2.5866	0.821144	1.55085	0.718438		2.78494	1.72859	1.91178	2.38352
					1.916	0.410572	1.46428	0.598613		2.78494	1.39247	1.85384	2.31192
					1.61663	0.319334	1.39727	0.579609		2.78494	1.33677	1.62211	2.30461
					1.54754	0.319334	1.37794	0.533071		2.08871	1.26814	1.61646	1.94758
					1.11767	0.2874	1.17792	0.474226		2.08871	1.24193	1.35949	1.69936
					1.07775	0.282689	1.16787	0.469483		1.79032	1.19355	1.19486	1.65841
					0.958001	0.24356	1.1507	0.447127		1.39247	1.10579	1.16527	1.59315
					0.821144	0.2395	1.14111	0.44531		1.39247	1.02114	1.10828	1.55941
					0.718501	0.223948	0.849195	0.394843		1.19355	0.870294	1.10229	1.55159
					0.718501	0.221077	0.838364	0.362886		1.13929	0.850955	1.01961	1.53556
					0.605054	0.202395	0.809454	0.342689		0.964019	0.835483	0.886621	1.50435
					0.574801	0.128687	0.802536	0.333855		0.835483	0.812275	0.83423	1.48009
					0.522546	0.102643	0.795735	0.31509		0.835483	0.75953	0.804959	1.43104
					0.522546	0.0991036	0.690417	0.298085		0.696236	0.75953	0.772435	1.37648
					0.479001	0.0912382	0.684129	0.278212		0.696236	0.713217	0.769521	1.34777
					0.479001	0.0624784	0.670691	0.249891		0.696236	0.696236	0.728296	1.33407
					0.331616	0.0586532	0.661244	0.237113		0.596773	0.696236	0.728296	1.32762
					0.319334		0.474226	0.169366		0.596773	0.677418	0.664966	1.24343
					0.249913		0.465757	0.157123		0.596773	0.61634	0.637259	1.01961
							0.293886	0.102788		0.522177	0.596773	0.615285	0.959044
										0.464157	0.564515	0.608725	0.926922
										0.464157	0.54966	0.549023	0.872643
										0.417741	0.522177	0.520212	0.858623
										0	0.50129	0.407846	0.812083
										0	0.497311	0.38476	0.746059
										0	0.444406	0.31863	0.701909
										0	0.426267	0.304363	0.697631
										0	0.284824	0.29412	0.566453
										0	0.0994622	0.26832	0.522879
										0	0.0949412	0.208085	0.500704
										0	0	0.185385	0.407846

## Sheet: Figure 4
	Fig. 4A									Fig. 4B					Fig. 4D					Fig. 4F
	Normalized gene expression									Normalized gene expression					N° of cardiomyocytes/field					N° of cardiomyocytes/field
	FBs				CMs					Ctrl		BMP1.3 Ab 150			SN pGI	SN BMP2	SN BMP5	SN BMP2/5		Mock (-Ab)	Mock (+Ab)	siBmp2	siBMP5	siBMP2/5
	Bmp2		Bmp5		Bmp2		Bmp5			Bmp2		Bmp5			107.875	238.5	282.688	310.312		28.125	158.75	147.75	69.75	137.312
	0.973349	2503.43	1.08545	645.06	1.04734	2.74336	0.90498	12.21		0.797	1.807	0.767	2.457		222.125	433.812	505	434.812		17.6875	231.312	199.625	115.188	111.75
	1.02079	2384.86	0.848679	499.136	0.838536	1.67707	0.972	10.92		0.989	3.466	1.186	6.007		222.188	391.562	389.875	357.875		3.3125	207.625	194.812	97.625	136.125
	1.00586	2442.02	1.06587	572.473	1.11412	2.3098	1.12302	11.12		1.269	5.075	1.099	2.983

## Sheet: Suppl. Fig. 1
	Suppl. Fig. 1C				Suppl. Fig. 1D
	Anti BMP1.3 in serum (ng/ml)				Anti BMP1.3 in serum (ng/ml)
	Mouse 1	Mouse 2	Mouse 3		Mouse 1	Mouse 2	Mouse 3
	0	1.1	0		0.1	0.1	0.2
	9.9	4.3	0.1		8.4	7.1	8.6
	23.3	13.2	0.1		50.9	17.2	19.4
	80	8.8	0.2		75.4	63.3	48.1
	76.7	13	0.2		22.7	10	59.8
	56.1	7.6	0.1		18.5	13.1	22.5
	25.1	10.2	0.1		17.9	8.5	21.3
	5.7	7.7	0.1		6.9	12.3	0.4
	0.1	6.4	0.2		11.9	7.2	0.1
	0	6.2	0.1		15.1	9.1	0.1
	0.1	7.1	5.1		19.2	13.3	0
	0	6.1	0.2		9	12.9	0
	0	7	0.1		0.1	11.5	0
	0.1	5.5	0.1		0.1	13.1	0

## Sheet: Suppl. Fig. 2
	Suppl. Fig. 2B																			Suppl. Fig. 2C																										Suppl. Fig. 2D
	Troponin-T (µg/ml)																			Fractional shortening (%)																										LVIDs (mm)
	d0			d1			d2			d3			d4			d5					Control								Anti Bmp1-3 150								Anti Bmp1-3 500										Control
	sham	control	BMP1.3 Ab 150	sham	control	BMP1.3 Ab 150	sham	control	BMP1.3 Ab 150	sham	control	BMP1.3 Ab 150	sham	control	BMP1.3 Ab 150	sham	control	BMP1.3 Ab 150		day7	16	24.74	12.88	5.99	8.81	4.39	21.27			21.35	22.31	26.2	27.82	12.11	14.97	21.51	24.35	36	17.22	21.83	31.69	11.42	29.48	28.21		day7	3.64	2.9	2.96
	n.d.	n.d	n.d	n.d.	0.008	0.007	n.d.	2.97	6.81	n.d.	1.32	3.14	n.d.	0.05	0.21	n.d.	0.05	0.13		day14	11.65	16.13	6.11	15.29	17.13	13.11	20.32			35.23	27.72	46.9	25.45	22.81	29.09	17.33	46.39	30.93	51.77	15.99	34.32	20.59	14.07	37.64		day14	4.79	3.27	3.15
					0.009	0.008		4.54	5.46		2.75	2.02		0.17	0.09		0.07	0.1		day30	2.98	16.61	16.49	3.7	25.55	21.57	30.61			17.13	29.71	31.42	33.07	25.94	22.03	23.92	32.32	27.888	29.02	30.12	30.16	21.86	24.62	35.66		day30	5.97	3.95	2.63
					0.008	0.012		7.32	6.95		2.19	3.01		0.15	0.15		0.06	0.05		day 60	2.46	19.24	14.53	17.17	16.53	17.11	31.76			22.71	34.3	34.66	30.17	21.46	25.51	28.63	33.33	28.041	35.23	17.93	31.92	25.47	23	32.97		day 60	5.31	3.36	2.59
					0.012	0.007		12.4	7.03		6.13	4.24		0.33	0.1		0.12	0.11
					0.007	0.009		8.85	2.51		2.24	0.68		0.17	0.08		0.06	0.02
					0.007	0.009		3.84	4.13		0.97	1.38		0.05	0.07		0.02	0.05
					0.009	0.008		8.9	4.95		5.8	1.65		0.4	0.1		0.07	0.08
					0.011	0.011		11.54	4.79		8.36	1.78		0.64	0.1		0.09	0.12
					0.007	0.007		5.7	2.51		3.91	0.92		0.23	0.1		0.09	0.08
[truncated: 116 more columns]

## Sheet: Suppl. Fig. 3
	Suppl. Fig. 3
	Ejection fraction (%)
	1w				2w
	IgG	BMP 1.3 Ab	TGFβ1 Ab	Sb-431542	IgG	BMP 1.3 Ab	TGFβ1 Ab	Sb-431542
	23.902	46.9047	25.6187	29.282	22.675	41.8094	24.0137	27.663
	24.624	33.2462	36.5554	32.8101	18.194	34.7151	25.3751	30.6283
	25.16	41.5206	31.3615	33.8102	22.337	37.6179	25.5973	32.5509
	25.25	38.7473	32.5447	28.3568	22.993	35.7331	26.2081	23.3755

## Sheet: Suppl. Fig. 4
		Suppl. Fig. 4B
		RLU luminescence (fold change)
	TGFβ1	-	+	+	+
	BMP1.3 Ab	-	-	+	-
	rBMP1.3	-	-	-	+
		0.299716	0.945232	0.87663	1.13697
		0.307739	1.05477	0.902044	1.19381

## Sheet: Suppl. Fig. 5
	Suppl. Fig. 5B
	% TUNEL+ cells
	Sham	Control	BMP1.3 Ab 150
	0.17503	10.2761	5.82975
	1.82497	11.9221	9.14665
	1.79721	23.166	7.82655
	0.202788		7.99071
			5.29645

## Sheet: Suppl. Fig. 6
	Suppl. Fig. 6A									Suppl. Fig. 6B
	Normalized gene expression									Normalized gene expression
	FBs				CMs					Bmp2				Bmp5
	Bmp2		Bmp5		Bmp2		Bmp5			Mock	siBMP2	siBMP5	siBMP2/5	Mock	siBMP2	siBMP5	siBMP2/5
	1.1357	49	1.12165	1.504	1.0178	2.16594	0.940865	0.944605		1.69	0.173	2.09	0.363	1.76	1.52	0.553	0.491
	0.865653	38.6357	0.876	0.795	0.996534	1.8596	1.0554	1.1		1.81	0.257	2.12	0.448	1.88	1.76	0.561	0.606
	0.99865	60.6259	1.00235	1.15	0.98567	2.0103	1.00374	1.055		1.56	0.24	2.24	0.41	2.01	1.86	0.553	0.626
										1.67	0.36	2.28	0.51	1.83	1.024	0.571	0.541

[truncated: 1 more sheets: Suppl. Fig. 7]
